# Supplementary material for: Loss of Nogo-A, encoded by the schizophrenia risk gene Rtn4, reduces mGlu3 expression and causes hyperexcitability in hippocampal CA3 circuits
Source: PLoS One. 2018 Jul 24;13(7):e0200896. doi: 10.1371/journal.pone.0200896 (PMC6057643; doi:10.1371/journal.pone.0200896)
Supplement: S1 Table — (XLSX) [file pone.0200896.s001.xlsx]

## Sheet: S1
S1 Table
Figure / Experiment	Group	Shapiro-Wilk Test for Normality	Statistical values	Power
1A	WT	All > 0.05 except 5-55,90,195,355,365,390-rest	t-test for 60-85,100-110,120-190,200-250,260-315,325-350,385 Mann-Whitney U test for rest	p ≤ 0.05 for 165-170,185-210
	KO	All > 0.05 except 5-20,95,115,255,320,360-380,400,450-rest
1C	EPSC Freq. WT	0.374	t(17)=2.246	0.0383
	KO	0.094
	EPSC Amp. WT	0.067	t(15)=0.666	0.516
	KO	0.074
1D	IPSC Freq. WT	0.011	U=33	0.23
	KO	0.009
	IPSC Amp. WT	0.532	U=26	0.222
	KO	0.009
1E	WT	0.269	t(13)=0.542	0.597
	KO	0.533
1F	WT	0.132	t(11)=0.797	0.443
	KO	0.237
1G	WT	0.589	t(14)=0.505	0.622
	KO	0.088
CA1 Activity	EPSC Freq. WT	0.82	t(11)=0.093	0.928
	KO	0.417
	EPSC Amp. WT	0.805	U=120	0.199
	KO	< 0.001
	IPSC Freq. WT	0.737	U=18.5	0.721
	KO	0.001
	IPSC Amp. WT	0.384	t(10)=0.952	0.363
	KO	0.156
2A	EPSC Amp. WT	0.513	U=13	0.142
	KO	<0.001
	EPSC Freq. WT	0.012	U=22	0.713
	KO	0.108
	IPSC Amp. WT	0.036	U=18	0.391
	KO	0.244
	IPSC Freq. WT	0.244	U=14	0.178
	KO	0.001
2B	EPSC Amp. WT	0.669	U=11	0.093
	KO	0.718
	EPSC Freq. WT	0.005	U=14	0.197
	KO	0.95
	IPSC Amp. WT	0.171	U=15	0.245
	KO	0.186
	IPSC Freq. WT	0.007	U=12	0.121
	KO	0.504
2C	Pyramidale	0.78	-	-
	Lucidum	< 0.001	U=2.5	0.039
	Radiatum	0.479	t(8)=8.027	<0.001
	Oriens	0.639	t(8)=4.085	0.004
2D	DG mol. WT	0.314	t(10)=-0.353	0.731
	KO	0.463
	poly. WT	0.345	t(10)=0.609	0.556
	KO	0.441
	CA3 rad. WT	0.146	t(10)=-0.605	0.558
	KO	0.804
	luc. WT	0.119	t(10)=-0.319	0.756
	KO	0.091
	ori. WT	0.171	t(10)=-0.104	0.919
	KO	0.229
	CA1 rad. WT	0.928	t(9)=0.120	0.907
	KO	0.918
	ori. WT	0.201	U = 14	0.852
	KO	0.012
3A	WT	0.274	t(17)=0.475	0.641
	KO	0.242
4C	WT	0.021	U=4	0.017
	KO	0.263
4D	WT	0.138	t(12)=3.436	0.005
	KO	0.558
MCh ± LY34	Freq.	0.021	U=0	0.016
	+LY34	0.797
	Episodes	0.138	t(7)=1.108	0.304
	+LY34	0.572
5A	Freq. WT	0.797	t(8)=1.779	0.113
	KO	0.179
	Episodes WT	0.572	t(8)=0.302	0.77
	KO	0.309
5B	Freq. WT	0.802	-	-
	Nogo-A-/-	0.724	t(12)=2.386	0.034
	mGlu3-/-	0.146	t(10)=2.917	0.008
	Episodes WT	0.363	-	-
	Nogo-A-/-	0.26	t(12)=3.005	0.011
	mGlu3-/-	0.118	t(10)=1.758	0.109
5C	1uM WT	0.45	-	-
	Nogo-A-/-	0.865	t(10)=3.192	0.01
	3uM WT	0.537	-	-
	Nogo-A-/-	0.195	t(5)=7.783	0.0006
	mGlu3-/-	0.065	t(7)=11.83	<0.0001
grm3 expression	WT	0.044	U = 59	0.975
	KO	0.548
5D	CA3 WT	0.168	U = 6	0.004 (Bonferroni corrected)
	KO	0.002
	CA1 WT	0.051	U = 37	0.75
	KO	0.071
mGlu2 current	WT	0.116	-	-
	Nogo-A-/-	0.435	t(14)=0.331	0.746
	mGlu3-/-	0.985	t(13)=0.647	0.529
6B	WT	All > 0.05 except 6-8, 11	t-test for 1-5,12-13 (df=22)	all ≥ 0.475
	KO	All > 0.05 except 6-11	Mann-Whitney U test for 6-11	all ≥ 0.246
6C	Full WT	0.242	t(22)=-0.048	0.962
	KO	0.479
	WT Full	0.242	-	-
	Single	0.506	t(12)=1.284 (paired)	0.223
	None	0.261	t(12)=1.191 (paired)	0.257
	KO Full	0.479	-	-
	Single	0.534	t(10)=2.302 (paired)	0.044
	None	0.665	t(10)=2.230 (paired)	0.05
6D	WT	0.373	r = 0.146, n = 52	0.303
	KO	0.732	r = 0.326, n = 44	0.031
6F	WT	All > 0.05 except 5,10,11,15-20	t-test for 1-3,6,12-14	all ≥ 0.062
	KO	All > 0.05 except 4,7-10,15,18-20	Mann-Whitney U test for all others	all ≥ 0.072
Maze1 vs 2	WT maze 1	0.046	U=9	<0.001
	maze 2	0.208
	KO maze 1	0.479	t(22)=3.976	<0.001
	maze 2	0.847
6G	Full WT	0.835	t(12)=0.381	0.71
	KO	0.832
	WT Full	0.835	-	-
	Single	0.247	t(4)=-.221 (paired)	0.836
	None	0.193	t(4)=0.433 (paired)	0.687
	Full 2	0.282	t(4)=-1.357 (paired)	0.246
	KO Full	0.832	-	-
	Single	0.025	Wilcoxon signed rank Z=-1.362	0.173
	None	0.947	t(8)=2.774 (paired)	0.024
	Full 2	0.136	t(8)=-4.869 (paired)	0.001
6H	WT	0.286	r = 0.036, n = 30	0.849
	KO	0.06	r = 0.344, n = 54	0.014
No distal-cue	WT	0.944	F(1,36)=4.23	0.047
	KO	0.904
S3	WT	<0.05	U=0	0.05
	WT + Peptide	<0.05
S5A	WT Goal	0.242	t(12)=8.118 (paired)	< 0.001
	WT Non-goal	0.242
	KO Goal	0.479	t(10)=6.492 (paired)	<0.001
	KO Non-goal	0.479
S5B	WT Goal	0.835	t(4)=3.073	0.037
	WT Non-goal	0.835
	KO Goal	0.832	t(8)=5.669	<0.001
	KO Non-goal	0.832
